# Supplementary material for: MAROCOVID: Snapshot Monitoring of Knowledge and Perceptions of Safety Behaviors during the COVID-19 Outbreak in Morocco
Source: Int J Environ Res Public Health. 2021 May 27;18(11):5745. doi: 10.3390/ijerph18115745 (PMC8198599; doi:10.3390/ijerph18115745)
Supplement: Supplementary file 1 [file ijerph-18-05745-s001.zip]

Archive with 1 entries (1 files):
- ijerph-1197678-SI.pdf
